# Supplementary material for: Application of Homology Modeling by Enhanced Profile–Profile Alignment and Flexible-Fitting Simulation to Cryo-EM Based Structure Determination
Source: Int J Mol Sci. 2022 Feb 10;23(4):1977. doi: 10.3390/ijms23041977 (PMC8879198; doi:10.3390/ijms23041977)
Supplement: Supplementary file 1 [file ijms-23-01977-s001.zip]

Archive with 1 entries (1 files):
- ijms-1536967-supplementary.pdf
